# Supplementary material for: Radiation-Induced Lymphopenia and Its Impact on Survival in Patients with Brain Metastasis
Source: Curr Oncol. 2024 Aug 9;31(8):4559–67. doi: 10.3390/curroncol31080340 (PMC11353846; doi:10.3390/curroncol31080340)
Supplement: Supplementary file 1 [file curroncol-31-00340-s001.zip]

Archive with 1 entries (1 files):
- curroncol-3140018-supplementary.pdf
